# Supplementary material for: Efficient Hydrogen Production from Ammonia Using Ru Nanoparticles on Ce-Based Metal–Organic Framework (MOF)-Derived CeO2 with Oxygen Vacancies
Source: Molecules. 2025 May 23;30(11):2301. doi: 10.3390/molecules30112301 (PMC12156145; doi:10.3390/molecules30112301)
Supplement: Supplementary file 1 [file molecules-30-02301-s001.zip]

Archive with 1 entries (1 files):
- molecules-3567812-supplementary.pdf
